# Supplementary material for: The Free Radical Scavenging Property of the Leaves, Branches, and Roots of Mansoa hirsuta DC: In Vitro Assessment, 3D Pharmacophore, and Molecular Docking Study
Source: Molecules. 2022 Sep 15;27(18):6016. doi: 10.3390/molecules27186016 (PMC9506257; doi:10.3390/molecules27186016)
Supplement: Supplementary file 1 [file molecules-27-06016-s001.zip]

Archive with 1 entries (1 files):
- molecules-1920018-supplementary.pdf
